# Supplementary material for: Complete Genome Sequence Analysis of Kribbella sp. CA-293567 and Identification of the Kribbellichelins A & B and Sandramycin Biosynthetic Gene Clusters
Source: Microorganisms. 2023 Jan 19;11(2):265. doi: 10.3390/microorganisms11020265 (PMC9962454; doi:10.3390/microorganisms11020265)
Supplement: Supplementary file 1 [file microorganisms-11-00265-s001.zip]

Archive with 1 entries (1 files):
- microorganisms-2142687-supplementary.pdf
